# Supplementary material for: Sex-Specific Seasonal Trajectories of Photosystem II Function During Natural Senescence in Ginkgo biloba Revealed by OJIP Fluorescence Analysis
Source: Life (Basel). 2026 Jun 25;16(7):1060. doi: 10.3390/life16071060 (PMC13412698; doi:10.3390/life16071060)
Supplement: Supplementary file 1 [file life-16-01060-s001.zip]

Archive with 1 entries (1 files):
- life-4251063-supplementary.pdf
